# Supplementary material for: Thermo-Convective Solution Growth of Vertically Aligned Zinc Oxide Nanowire Arrays for Piezoelectric Energy Harvesting
Source: Micromachines (Basel). 2024 Sep 24;15(10):1179. doi: 10.3390/mi15101179 (PMC11509914; doi:10.3390/mi15101179)
Supplement: Supplementary file 1 [file micromachines-15-01179-s001.zip]

Archive with 1 entries (1 files):
- micromachines-3160912-supplementary.pdf
